# Supplementary material for: Development of idealized human aortic models for in vitro and in silico hemodynamic studies
Source: Front Cardiovasc Med. 2024 Aug 5;11:1358601. doi: 10.3389/fcvm.2024.1358601 (PMC11330894; doi:10.3389/fcvm.2024.1358601)
Supplement: Supplementary file 1 [file Datasheet1.zip]

Archive with 5 entries (4 files):
- data_sharing_public_release_part1/
- data_sharing_public_release_part1/idealized_model_lumen_type2.SLDPRT
- data_sharing_public_release_part1/idealized_model_lumen_type2.STL
- data_sharing_public_release_part1/idealized_model_lumen_type1.STL
- data_sharing_public_release_part1/idealized_model_lumen_type1.SLDPRT
