# Supplementary material for: Development of idealized human aortic models for in vitro and in silico hemodynamic studies
Source: Front Cardiovasc Med. 2024 Aug 5;11:1358601. doi: 10.3389/fcvm.2024.1358601 (PMC11330894; doi:10.3389/fcvm.2024.1358601)
Supplement: Supplementary file 2 [file Datasheet2.zip]

Archive with 5 entries (4 files):
- data_sharing_public_release_part2/
- data_sharing_public_release_part2/idealized_model_1mm_shell_type2.SLDPRT
- data_sharing_public_release_part2/idealized_model_1mm_shell_type1.SLDPRT
- data_sharing_public_release_part2/idealized_model_1mm_shell_type1.STL
- data_sharing_public_release_part2/idealized_model_1mm_shell_type2.STL
